# Supplementary material for: Prevalence of Acute Gastroenteritis Enteropathogens Among Hospitalized Children in Jordan: A Single-Center Study
Source: Viruses. 2025 Apr 30;17(5):657. doi: 10.3390/v17050657 (PMC12116106; doi:10.3390/v17050657)
Supplement: Supplementary file 1 [file viruses-17-00657-s001.zip]

Archive with 2 entries (2 files):
- viruses-3580420 - supplementary fig.pdf
- viruses-3580420-supplementary.xlsx
