# Supplementary material for: Prevalence of Acute Gastroenteritis Enteropathogens Among Hospitalized Children in Jordan: A Single-Center Study
Source: Viruses. 2025 Apr 30;17(5):657. doi: 10.3390/v17050657 (PMC12116106; doi:10.3390/v17050657)
Supplement: Supplementary file 1 [file viruses-17-00657-s001.zip › viruses-3580420-supplementary.xlsx]

## Sheet: Sheet1
Sample No.	Date of collection	CT NOV GII	CT HAstV	CT SaV	CT RoV	CT NovGI	CT HAdV	CT Campylobacter	CT Salmonella
1	2022-11-01	0	0	0	25.09	0	0
2	2022-11-01	0	0	0	0	0	0	0	20.69
3	2022-11-01	0	0	0	0	0	0	0	0
4	2022-11-01	0	0	0	23.24	0	25.6
5	2022-11-01	0	0	32.84	0	0	0
6	2022-11-01	19.83	0	0	0	0	0
7	2022-11-01	0	0	0	0	0	0	34.53	0
8	2022-11-01	0	0	0	23.72	0	0
9	2022-11-01	0	0	0	0	0	0	33.26	31.11
10	2022-11-01	0	0	0	0	0	0	31.88	30.9
11	2022-11-01	0	0	0	18.42	0	0
12	2022-11-01	0	0	0	31.49	0	0
13	2022-11-01	20.2	0	0	35	0	0
14	2022-11-01	29.8	19.3	23.6	29.3	27	0
15	2022-11-01	0	0	0	17.85	0	0
16	2022-11-01	0	0	0	0	22.1	0
17	2022-11-01	0	0	0	0	28.5	0
18	2022-11-01	0	0	0	0	29	0
19	2022-11-01	0	0	0	0	0	0	0	20.3
20	2022-11-01	0	0	31.82	0	30.01	0
21	2022-11-01	0	0	22.5	0	0	0
22	2022-11-01	0	0	0	0	27.6	0
23	2022-11-01	0	0	0	0	0	25.6
24	2022-12-01	0	0	0	0	0	0	32.7	26.02
25	2022-12-01	0	0	22.5	0	24.8	0
26	2022-12-01	0	0	0	0	0	0	35.8	31.3
27	2022-12-01	0	0	0	0	0	0	31.77	30.52
28	2022-12-01	0	0	0	0	0	0	29	27.2
29	2022-12-01	19.64	0	0	0	0	0
30	2022-12-01	0	0	0	0	0	0	0	22.5
31	2022-12-01	20.34	0	0	0	0	0
32	2022-12-01	0	0	0	0	0	0	28.3	19.8
33	2022-12-01	0	0	0	0	0	0	20.8	0
34	2022-12-01	0	0	0	0	0	0	0	19.19
35	2022-12-01	0	0	0	0	28.6	0
36	2022-12-01	20	0	0	0	32.1	26.5
37	2022-12-01	0	0	0	0	0	0	0	18.99
38	2022-12-01	0	0	28.2	0	29.2	0
39	2022-12-01	0	0	0	0	30.9	0
40	2022-12-01	0	24.9	27.2	0	29.3	25
41	2022-12-01	0	0	30.2	0	0	0
42	2022-12-01	0	0	0	0	0	0	0	17.8
43	2022-12-01	0	0	0	0	0	21.2
44	2022-12-01	0	0	0	25	0	25
45	2022-12-01	0	28.1	0	0	31.6	0
46	2022-12-01	0	0	0	0	0	0	0	34.4
47	2022-12-01	0	0	0	29.5	0	0
48	2023-01-01	0	30.9	0	26.8	32.4	0
49	2023-01-01	23.4	0	0	0	0	0
50	2023-01-01	0	0	28.6	0	0	0
51	2023-01-01	0	26.5	0	0	34.2	29.2
52	2023-01-01	0	0	0	18.6	0	0
53	2023-01-01	0	0	0	0	0	0	24.5	18.1
54	2023-01-01	0	18.5	0	0	30.9	0
55	2023-01-01	0	29.3	0	0	32	0
56	2023-01-01	0	0	0	32.4	0	0
57	2023-01-01	0	26.2	22.9	0	33.7	0
58	2023-01-01	0	0	0	0	0	0	31.5	19.7
59	2023-01-01	0	0	0	0	0	0	29.9	17.9
60	2023-01-01	0	0	0	28.3	22.4	0
61	2023-01-01	0	0	0	22.4	0	0
62	2023-01-01	0	30.1	0	29.3	31.5	0
63	2023-01-01	0	0	0	0	27.4	0
64	2023-01-01	0	22.4	0	0	30.5	0
65	2023-01-01	0	23	27.2	23.2	30.25	0
66	2023-01-01	0	0	0	0	18.5	0
67	2023-01-01	0	0	0	0	0	0	33.01	17.8
68	2023-01-01	0	25.6	22.4	0	22.5	0
69	2023-01-01	0	28.1	0	29.4	27.5	20.05
70	2023-02-01	0	0	20.9	0	0	0
71	2023-02-01	0	0	0	17.8	0	0
72	2023-02-01	0	0	0	20.2	34.1	0
73	2023-02-01	0	0	0	0	0	0	32.1	17.8
74	2023-02-01	0	0	0	0	0	28.5
75	2023-02-01	0	0	0	0	0	0	0	15.9
76	2023-02-01	0	0	0	0	0	0	35.2	29.7
77	2023-02-01	0	0	0	0	0	0	18.2	20.1
78	2023-02-01	0	0	17.8	0	0	0
79	2023-02-01	0	0	0	0	0	0	0	29.1
80	2023-02-01	0	0	0	0	0	0	0	16.5
81	2023-02-01	0	0	0	0	0	0	0	22.1
82	2023-02-01	0	0	0	0	0	0	0	27.4
83	2023-02-01	0	0	0	0	0	30.2
84	2023-02-01	0	0	0	0	0	0	0	30.09
85	2023-02-01	0	0	0	21.5	0	0
86	2023-02-01	0	0	0	26.5	25.6	0
87	2023-02-01	0	0	0	34.91	0	0
88	2023-02-01	0	0	0	29.2	0	0
89	2023-02-01	0	0	0	0	0	0	22.7	19
90	2023-02-01	0	0	0	0	0	0	0	29.8
91	2023-02-01	0	0	0	0	0	0	17.6	28.1
92	2023-02-01	0	0	0	0	0	0	22	27
93	2023-02-01	0	0	24.2	0	0	0
94	2023-02-01	0	0	0	0	0	20.8
95	2023-02-01	0	0	0	17.9	19.5	0
96	2023-02-01	0	0	0	25.2	0	0
97	2023-02-01	0	0	0	0	0	0	0	0
98	2023-02-01	0	0	0	0	20.04	0
99	2023-11-01	0	27.3	25	27.1	0	0
100	2023-11-01	0	22.1	0	25.3	28.7	0
101	2023-11-01	25.9	22.5	0	0	31.02	21.9
102	2023-11-01	0	22.4	0	21.3	27.6	0
103	2023-11-01	0	0	20.5	0	28.9	0
104	2023-11-01	0	0	0	33.37	0	0
105	2023-11-01	0	0	0	0	0	0	0	0
106	2023-11-01	0	0	0	0	0	23.4
107	2023-11-01	0	27	0	0	0	0
108	2023-11-01	0	0	0	0	0	0	0	0
109	2023-11-01	0	0	21.3	0	0	0
110	2023-11-01	0	0	24.8	0	0	0
111	2023-11-01	0	0	0	0	0	0	0	0
112	2023-11-01	0	31.2	27.6	0	0	0
113	2023-11-01	0	0	0	0	0	0	0	0
114	2023-11-01	0	23.6	0	0	0	0
115	2023-11-01	22.6	18.7	0	0	0	0
116	2023-11-01	0	0	0	0	0	0	27.5	0
117	2023-11-01	0	0	0	0	0	0	0	30
118	2023-11-01	0	19.1	0	17.85	0	22.67
119	2023-11-01	0	0	0	0	0	0	0	0
120	2023-11-01	0	0	0	0	0	0	18.7	0
121	2023-12-01	0	19.8	0	25	31.9
122	2023-12-01	0	0	0	0	0	24.5	0	0
123	2023-12-01	0	0	18	0	0	0
124	2023-12-01	0	0	0	0	0	0	0	0
125	2023-12-01	0	0	0	27.2	0	0
126	2023-12-01	0	0	0	0	0	0	0	0
127	2023-12-01	0	0	0	19.5	0	0
128	2023-12-01	0	20.1	0	0	0	0
129	2023-12-01	0	0	0	0	0	0	0	0
130	2023-12-01	0	20.9	0	0	0	0
131	2023-12-01	0	0	0	0	0	0	0	0
132	2023-12-01	0	0	0	0	0	0	0	0
133	2023-12-01	0	0	0	0	0	27.2
134	2023-12-01	0	0	0	0	0	30.5
135	2023-12-01	0	0	0	16.5	0	23.4
136	2023-12-01	0	0	0	0	0	0	0	14.3
137	2023-12-01	0	0	0	23.8	0	0
138	2023-12-01	19.8	0	0	0	0	22.1
139	2023-12-01	0	0	0	21	0	29.7
140	2023-12-01	0	0	0	29.6	0	0
141	2024-01-01	0	0	0	0	0	18.5
142	2024-01-01	0	0	0	30.2	0	0
143	2024-01-01	0	0	0	0	0	0	0	22.3
144	2024-01-01	0	0	0	0	0	0	25	28.6
145	2024-01-01	28.1	0	0	0	0	23.5
146	2024-01-01	0	0	0	0	0	0	0	29.1
147	2024-01-01	0	0	0	19.4	0	0
148	2024-01-01	0	0	0	18.7	0	0
149	2024-01-01	0	0	0	0	0	0	0	30.2
150	2024-01-01	0	0	0	0	0	20.8
151	2024-01-01	0	0	0	0	0	0	0	18.9
152	2024-01-01	0	0	0	0	0	24.9
153	2024-01-01	0	0	0	0	0	0	0	24.5
154	2024-01-01	0	0	0	0	0	0	0	27.3
155	2024-01-01	0	0	0	0	0	0	0	17.5
156	2024-01-01	19.9	0	0	0	0	0
157	2024-01-01	23.5	0	0	0	25.9	0
158	2024-01-01	18.6	0	0	0	0	0
159	2024-01-01	0	0	0	0	0	0	0	0
160	2024-01-01	25.4	0	0	0	0	0
161	2024-01-01	0	0	0	0	0	0	22	29
162	2024-01-01	0	0	0	0	0	0	0	0
163	2024-01-01	0	0	0	0	0	29
164	2024-01-01	0	0	0	0	0	0	32	29
165	2024-01-01	0	0	0	0	0	0	27.8	0
166	2024-01-01	0	0	0	0	0	0	25.7	0
167	2024-01-01	0	0	0	0	0	0	0	0
168	2024-01-01	0	0	0	0	0	0	28.8	0
169	2024-01-01	0	0	0	0	0	30.05
170	2024-01-01	20.9	0	0	0	0	19.4
171	2024-01-01	0	0	23.8	0	0	0
172	2024-02-01	0	0	29.6	0	0	0
173	2024-02-01	0	0	0	0	0	0	0	0
174	2024-02-01	0	0	0	0	0	20.2
175	2024-02-01	0	24.6	0	0	0	0
176	2024-02-01	0	0	0	0	0	0	0
177	2024-02-01	0	0	0	0	0	0	0
178	2024-02-01	0	0	0	21.6	0	19.8
179	2024-02-01	0	0	0	18.9	0	22.05
180	2024-02-01	0	0	0	23.4	0	27.5
181	2024-02-01	0	0	0	27	0	32.02
182	2024-02-01	0	0	0	0	31.6	19.8
183	2024-02-01	0	0	0	0	0	0	0	0
184	2024-02-01	0	0	32.8	0	0	0
185	2024-02-01	0	0	0	0	0	21.5
186	2024-02-01	0	0	0	30.8	0	22
187	2024-02-01	0	0	0	0	0	27.8
188	2024-02-01	0	0	0	0	0	0	0	0
189	2024-02-01	0	0	0	0	0	29.7
190	2024-02-01	0	0	0	0	0	20.5
191	2024-02-01	0	0	0	0	0	0	0	0
192	2024-02-01	0	0	0	0	0	0	0	0
193	2024-02-01	0	0	0	0	0	0	0	0
194	2024-02-01	0	0	0	0	0	0	0	23.8
195	2024-02-01	0	0	0	0	0	19.8
